# Supplementary material for: Infant Feeding Choices during the First Post-Natal Months and Anthropometry at Age Seven Years: Follow-Up of a Randomized Clinical Trial
Source: Nutrients. 2022 Sep 21;14(19):3900. doi: 10.3390/nu14193900 (PMC9572598; doi:10.3390/nu14193900)
Supplement: Supplementary file 1 [file nutrients-14-03900-s001.zip]

Archive with 1 entries (1 files):
- nutrients-1894576-supplementary.pdf
